# Supplementary material for: Breakfast Consumption Habits at Age 6 and Cognitive Ability at Age 12: A Longitudinal Cohort Study
Source: Nutrients. 2021 Jun 17;13(6):2080. doi: 10.3390/nu13062080 (PMC8234310; doi:10.3390/nu13062080)
Supplement: Supplementary file 1 [file nutrients-13-02080-s001.zip]

Archive with 1 entries (1 files):
- nutrients-1234883-supplementary.pdf
